# Supplementary material for: Demographics, Radiological Findings, and Clinical Outcomes of Klebsiella pneumonia vs. Non-Klebsiella pneumoniae Pyogenic Liver Abscess: A Systematic Review and Meta-Analysis with Trial Sequential Analysis
Source: Pathogens. 2022 Aug 26;11(9):976. doi: 10.3390/pathogens11090976 (PMC9505935; doi:10.3390/pathogens11090976)
Supplement: Supplementary file 1 [file pathogens-11-00976-s001.zip]

Archive with 1 entries (1 files):
- pathogens-1856773-supplementary.pdf
